# Supplementary material for: FASTQuick: rapid and comprehensive quality assessment of raw sequence reads
Source: Gigascience. 2021 Jan 29;10(2):giab004. doi: 10.1093/gigascience/giab004 (PMC7844880; doi:10.1093/gigascience/giab004)
Supplement: giab004_Supplemental_Files [file giab004_supplemental_files.zip]

Archive with 3 entries (3 files):
- Item_S1_FASTQuick_HG00553_low_coverage.FinalReport.html
- Item_S2_FASTQuick_HG00553_exome.FinalReport.html
- Item_S3_FASTQuick_NA12878_low_coverage.FinalReport.html
